# Supplementary material for: Intersexuality/Differences of Sex Development through the Discourse of Intersex People, Their Relatives, and Health Experts: A Descriptive Qualitative Study
Source: Healthcare (Basel). 2022 Apr 2;10(4):671. doi: 10.3390/healthcare10040671 (PMC9032209; doi:10.3390/healthcare10040671)
Supplement: Supplementary file 1 [file healthcare-10-00671-s001.zip]

Archive with 1 entries (1 files):
- healthcare-1619065-supplementary.pdf
